# Supplementary material for: Structural characterization of the full-length Hantaan virus polymerase
Source: PLoS Pathog. 2024 Dec 9;20(12):e1012781. doi: 10.1371/journal.ppat.1012781 (PMC11658695; doi:10.1371/journal.ppat.1012781)
Supplement: S1 Table — (XLSX) [file ppat.1012781.s001.xlsx]

## Sheet: Sheet1
	HTNV - Core - Apo	HTNV-Core-Endo-Apo	HTNV - Full length - Apo	HTNV - core - 5' vRNA - NTP - Mg	HTNV - 5'/3 vRNA - 12mer Cap- ATP - nhATP
	EMD-17351	EMD-17352	EMD-17353	EMD-17354	EMD-17355
	8P1J	8P1K	8P1L	8P1M	8P1N
Data collection
Microscope	Titan Krios G3i (OPIC)		Titan Krios G3i (OPIC)	Titan Krios G3i (OPIC)	Titan Krios G3i (OPIC)
Voltage (kV)	300		300	300	300
Detector	Falcon 4 - SelectrisX		Falcon 4 - SelectrisX	Falcon 4 - SelectrisX	Falcon 4 - SelectrisX
Recording mode	eer		eer	eer	eer
Magnification	130000		130000	130000	130000
Movie/micrograph pixel size (Å)	0.932		0.932	0.932	0.932
Dose rate (e-/px/sec)	6.2		6.1	6.1	6.49
Number of frames per movie	60		60	60	60
Movie exposure time (s)	7		7.1	7.1	6.7
Total dose (e-/Å2)	50		50	50	50
Defocus range (um)	1.4 to 2.6		1.4 to 2.6	1.4 to 2.6	1.4 to 2.6
EM data processing
Number of movies/micrographs	18975		9902	12996	15246
Box size (px)	300	300	300	300	300
Particle number (total)	1700000	1700000	1100000	1700000	1600000
Particle number (used in final map)	500000	50000	26000	144000	67000
Symmetry	C1	C1	C1	C1	C1
Map resolution (Å, FSC 0.143)	2.8	3.24	3.32	3.23	2.8
Local resolution range (Å, FSC 0.5)	2.4 - 30	2.94 - 30	3.01 - 30	2.71 - 30	2.49 -30
Map sharpening B-factor (Å2)	121	85.6	56.5	118	60
Model Building and Validation
Initial model used	Ab-initio	8P1J	8P1J and ab-initio	8P1J	8P1J
Model composition
Non-hydrogen protein atoms	10435	12264	32939	21000	20875
Protein residues	1293	1518	2036	1289	1287
Ligands
5' vRNA (bases)	/	/	/	5	5
NTP	/	/	/	1	/
Mg	/	/	/	2	/
B factors (Å2) - min/max/mean
Protein	26.4/122.5/54.2	92.7/514.2/166.5	55.5/284.8/115.5	16.59/100.26/39.77	42.8/107.5/61.9
Nucleotide	/	/	/	39.22/44.0/41.66	51.6/59.7/54.6
Ligand	/	/	/	29.15/35.54/35.24	/
RMSD from ideal
Bond length (Å)	0.004	0.002	0.003	0.004	0.003
Bond angles (°)	0.568	0.533	0.527	0.515	0.523
Validation
Molprobity score	1.39	1.54	1.9	1.89	1.53
Clashscore	5.41	6.59	8.02	8.05	4.83
Rotamers outliers (%)	0	0	0	0	0
FSC (0.5) model-vs-map	2.9	3.4	3.7	3.37	3.1
CC model-vs-map (masked)	0.79	0.83	0.77	0.77	0.74
Ramachandran plot
Favored (%)	97.5	97.01	92.55	92.8	96
Allowed (%)	2.5	2.99	6.91	6.89	3.92
Outliers (%)	0	0	0.54	0.31	0.08
